# Supplementary material for: Both diet and Helicobacter pylori infection contribute to atherosclerosis in pre- and postmenopausal cynomolgus monkeys
Source: PLoS One. 2019 Sep 6;14(9):e0222001. doi: 10.1371/journal.pone.0222001 (PMC6730863; doi:10.1371/journal.pone.0222001)
Supplement: S1 Table — (XLSX) [file pone.0222001.s001.xlsx]

## Sheet: data
ID	social status	Hp+/-	CagA+/-	art16s	artCagA	stom16s	stomCagA	stom.vessel16S	Stom.vesselCagA		1st Diet	diet4	Mineral	Total Inflammatory Cell Density	CD3+INT	CD3+TOT	CD4+INT	CD4+TOT	CD8+INT	CD8+TOT	HAM56+INT	HAM56+TOT	intimal collagen	medial collagen	MCP-1	VCAM-1	ICAM-1	Era	Erb	IL6	CD68	CD3	CD4	CD8	Tcell	LCX_IHC	IA_LCXmn	IA_LADmn	IA_RCAmn	IA avg	MXIT_LCXmn	MXIT_LADmn	MXIT_RCAmn	MXIT avg	IA_LCI	MXIT_LCI	IA _RCI	IA RCI-LCI	MXIT_RCI
6711	1	1	0	0	0	0	0	1	1		2	4	0	0	0	0.0163881	0	0	0	0	0	0	36.6769	37.6339	0.00334884	0	0.0111654	0.0142784	0.000451269	0.000301297	0.0141513	0.00140977	0.0106668		9.8561e-05	69.74	0.165	0.057	0.0016	0.0745333	0.0816	0.0476	0.0074	0.0455333	0.36	0.176	0.623	0.263	0.226
6713	1	1	0	0	0	0	0	1	1		2	3	3	0.0969609	0	0	0	0	0	0	0.0969609	0.316885	67.8887	49.6023	0.00380223	7.49294e-06	0.00298627	0.00697719	0.000120529	0.000176905	0.00796927	0.00177737	0.00567786	3.17114e-05	5.48086e-05	273.68	1.1822	0.5554	0.08475	0.60745	0.3124	0.1728	0.07675	0.187317	0.35	0.274	1.478	1.128	0.525
6717	1	1	0	0	0	0	0	1	1		1	1	0	0	0	0	0	0	0	0	0	0	0	38.8081	0.0113262	7.04243e-06	0.00667371	0.00965174	7.45467e-05	0.000510502	0.00642319	0.00103936	0.00650834		0.000633927	200	1.1092	0.5544	0.026	0.5632	0.2768	0.2146	0.0326	0.174667	0.045	0.077	0.033	-0.012	0.065
6720	2	1	0	0	0	0	0	1	1		1	2	5	0	0	0	0	0.0392826	0	0	0	0	12.6251	12.9261	0.0238528	0	0.0131664	0.00878405	0.000158339	0.000910977	0.0246649	0.0012835	0.0150187		0.000113573	189.47	0.498	0.6088	0.2518	0.452867	0.1606	0.1482	0.1134	0.140733	0.215	0.158	0.146	-0.069	0.097
6724	1	1	0	0	0	0	0	1	1		2	4	3	0	0	0	0	0	0	0	0	0	7.70298	18.9392	0.00209723	3.16997e-06	0.00392825	0.00985248	0.000121463	0.000165349	0.0171435	0.00135556	0.0102538		4.7517e-05	151.32	0.0816	0.0572	0.022	0.0536	0.0728	0.0496	0.0322	0.0515333	0.084	0.076	0.409	0.325	0.248
6731	1	1	0	0	0	0	0	1	1		1	2	3	8.57354	0	0	0.369115	0.166935	0	0	8.20442	41.616	27.9132	3.68116	0.0406246	2.36898e-06	0.0128392	0.00539634	5.88947e-05	0.00149245	0.149094	0.0082425	0.0551192	7.0424e-06	0.000350815	180.26	0.929	1.605	1.0628	1.19893	0.2582	0.3996	0.278	0.311933	0.966	0.298	1.282	0.316	0.412
6737	1	1	0	0	0	0	0	1	1		1	2	0	0	0	0	0	0	0	0	0	0	20.8	4.96373	0.00286233	0	0.00484532	0.00810938	0.000229027	0.000174959	0.00418954	0.000790311	0.00765282		0	86.84	0.0592	0.0442	0.00075	0.0347167	0.0366	0.0334	0.0035	0.0245	0	0	0.035	0.035	0.068
6741	1	1	0	0	0	0	0	1	1		2	4	0	0	0	0	0	0	0	0	0	0	0	21.0514	0.00250587	0	0.00385922	0.0121199	9.20849e-05	0.000140545	0.0070695	0.00101502	0.00598399		1.07547e-05	92.11	0.3408	0.1594	0.0552	0.185133	0.1506	0.062	0.0684	0.0936667	0.061	0.134	0.092	0.031	0.061
6747	1	1	0	0	0	0	0	1	1		1	1	2	0.774566	0	0.0214469	0	0	0	0	0.774566	0.857875	42.1965	19.8092	0.00536362	3.41999e-06	0.0041748	0.00778937	5.43456e-05	0.000267351	0.0129961	0.000511926	0.00849319		1.56641e-05	80.26	0.3182	0.128	0.033	0.159733	0.1588	0.07975	0.0348	0.0911167	0.126	0.11	0.353	0.227	0.315
6753	1	1	0	0	0	0	0	1	1		1	2	0	0	0	0.0141639	0	0	0	0	0	0	33.9574	18.4641	0.0025447	5.35535e-06	0.00435205	0.00875918	0.000193284	0.000158647	0.00850904	0.000460795	0.00453215		4.05466e-06	109.21	0.3236	0.447	0.1034	0.291333	0.1802	0.1678	0.0778	0.141933	0.316	0.178	0.422	0.106	0.196
6754	2	1	0	0	0	0	0	1	1		2	3	0	0.531746	0	0	0	0	0	0	0.531746	0.280956	95.3402	26.773	0.0035293	1.35048e-06	0.00518478	0.00735173	7.92626e-05	0.000204416	0.0120485	0.000875867	4.38823e-05		2.92602e-05	85.53	0.2268	0.3664	0.2148	0.269333	0.154	0.209	0.1462	0.169733	0.176	0.107	1.209	1.033	0.357
6757	2	1	0	0	0	0	0	1	1		1	2	0	0	0	0.00649823	0	0	0	0	0	0	44.3669	29.1063	0.00429765	0	0.00345443	0.00797148	9.9756e-05	0.00024024	0.00330202	0.000345593	0.00363397		1.29945e-05	88.15	0.2252	0.0462	0.11	0.127133	0.1422	0.0476	0.0812	0.0903333	0.096	0.07	0.132	0.036	0.115
6759	1	1	0	0	0	0	0	1	1		2	4	0	0	0	0.0278384	0	0			0	0	0	36.126	0.00219826	0	0.00248624	0.00760773	9.30058e-05	0.000107795	0.00288259	0.000587868	0.00367658		1.79107e-05	102.63	0.0114	0.0202	0.0026	0.0114	0.0156	0.0264	0.0058	0.0159333	0	0	0	0	0
6763	2	1	0	0	0	0	0	1	1		2	4	0	0	0	0.0295154	0	0.147577	0	0	0	1.03304	0	32.592	0.0155373	1.31523e-05	0.00483449	0.00772247	0.000145548	0.00142826	0.00707222	0.000774407	0.00866118		7.0368e-05	64.47	0.1022	0.0874	0.0846	0.0914	0.0638	0.0796	0.0638	0.0690667	0.11	0.125	0.247	0.137	0.212
6765	1	1	0	0	0	0	0	1	1		2	3	0	0.15278	0	0.0586539	0	0.0310521	0	0	0.15278	0.44853	56.8672	30.2776	2.95764e-05	4.80479e-06	0.00363635	0.00702788	5.38388e-05	9.97659e-05	0.00660789	0.000834099	0.00486146		2.95231e-05	61.84	0.0358	0.0528	0.0094	0.0326667	0.029	0.039	0.0136	0.0272	0.444	0.373	0.987	0.543	0.424
6766	1	1	0	0	0	0	0	1	1		2	3	3	0	0	0	0	0.0140677	0	0.0328247	0	0	0	55.2462	0.00494861	0	0.00367036	0.016704	0.000128846	0.000176939	0.0456937	0.000889041	0.0091054		2.42314e-05	43.42	0	0.0018	0.0068	0.00286667	0	0.0058	0.0046	0.00346667	0.006	0.064	0.043	0.037	0.097
6775	2	1	0	0	0	0	0	1	1		1	2	0	0	0	0	0	0	0	0.029846	0	0	0	25.0792	0.00182209	0	0.00505003	0.0115883	7.50811e-05	0.00017766	0.00390492	0.000505153	0.00658002		2.75633e-05	42.11	0.0208	0.0468	0.002	0.0232	0.0176	0.0314	0.0086	0.0192	0.106	0.057	0.183	0.077	0.092
6778	1	1	0	0	0	0	0	1	1		1	1	4	1.87121	0	0.0297101	0	0	0	0	1.87121	5.16213	41.531	17.1203	0.0869645	6.31875e-06	0.0230685	0.00228193	5.61354e-05	0.00112113	0.335334	0.00615327	0.0457993		0.000162956	177.63	1.2764	0.8218	1.052	1.05007	0.292	0.2764	0.276	0.281467	0.692	0.422	1.089	0.397	0.382
6780	2	1	0	0	0	0	0	1	1		2	3	0	0	0	0	0	0	0	0	0	0	0	1.63562												86.84	0.076	0.0426667	0.00366667	0.0407778	0.0623333	0.0413333	0.00566667	0.0364444	0	0	0	0	0
6784	1	1	0	0	0	0	0	1	1		1	1	0	0	0	0	0	0	0	0	0	0	98.9529	36.0111	0.00459686	0	0.00352164	0.00910051	0.000104122	0.000203154	0.00323967	0.000631803	0.00477482		2.88807e-05	81.58	0.0814	0.0952	0.0084	0.0616667	0.0736	0.0446	0.0092	0.0424667	0.037	0.07	0.243	0.206	0.146
6789	1	1	0	0	0	0	0	1	1		2	3	4	5.18111	0.0377082	0.0734226	0.0301666	0.0146845	0.124437	0.137667	4.9888	29.2589	41.0738	28.2922	0.0327131	6.21037e-06	0.0209372	0.00491297	0.000114157	0.00049986	0.244806	0.00305865	0.0303725		0.000251564	157.89	1.0334	1.5074	0.8754	1.13873	0.3556	0.411	0.309	0.358533	0.975	0.283	2.706	1.731	0.571
6790	1	1	0	0	0	0	0	1	1		2	3	3	0	0	0	0	0	0	0	0	0.322193	8.84521	1.46796												314.47	0.984	0.7388	0.126	0.616267	0.3554	0.2254	0.0796	0.220133	0.116	0.129	1.347	1.231	0.44
6798	2	1	0	0	0	0	0	1	1		2	4	0	0	0	0.0178965	0	0	0	0	0	0	25.1121	1.5551	0.00134763	6.17015e-06	0.00299493	0.00759063	6.77808e-05	0.000227324	0.00203048	0.000441541	0.00371463		2.27817e-05	43.42	0.0022	0.0184	0.0042	0.00826667	0.005	0.0174	0.015	0.0124667	0.034	0.082	0.037	0.003	0.083
6799	1	1	0	0	0	0	0	1	1		1	1	3	0.737643	0	0.00620571	0	0	0	0.0837772	0.737643	11.2944	6.75802	2.34924	0.0288348	5.06311e-06	0.0248133	0.00540405	0.000138201	0.00120451	0.217646	0.00464681	0.0471747		0.000256093	175	1.0768	1.3596	0.2038	0.880067	0.337	0.3894	0.165	0.297133	0.523	0.205	1.563	1.04	0.401
6883	2	1	0	0	0	0	0	1	1		1	1	2	0	0	0	0	0	0	0	0	0	36.5487	1.92689	0.00424572	9.93138e-06	0.0122763	0.00867167	0.000171135	0.00018567	0.0645573	0.00254226	0.0127622	9.98037e-06	0.000100957	169.06	0.5268	0.2922	0.078	0.299	0.1944	0.1344	0.0618	0.1302	0.209	0.16	0.355	0.146	0.304
6706	2	2	2	4.34785	5.79714	13.0442	11.5943	2	2		2	3	5	1.40949	0	0	0	0.05101	0	0	1.40949	6.90336	38.3402	36.9046	0.048362	1.34804e-05	0.0330231	0.0115275	0.000116387	0.0036321	0.355302	0.00834553	0.00911791		0.000271986	535.61	0.8866	0.8766	0.2394	0.667533	0.4722	0.3958	0.2236	0.363867	0.537	0.251	1.447	0.91	0.565
6709	2	2	2	5.79714	5.79714	10.1455	5.79714	2	2		1	1	2	3.67653	0.0396391	0.017248	0	0	0	0	3.63689	25.2684	28.1911	36.1239	0.0652786	7.69127e-06	0.0227775	0.00337652	0.000102396	0.00119237	0.496186	0.00819496	0.0854873	2.15415e-06	0.000384602	293.42	1.0404	1.2372	0.3262	0.867933	0.338	0.4106	0.2224	0.323667	1.055	0.504	1.108	0.053	0.399
6710	1	2	2	39.1307	5.79714	50.7276	24.6378	2	2		1	1	0	0	0	0	0	0	0	0	0	0	43.2331	39.5182	0.00339092	0	0.00561964	0.00969188	8.06085e-05	0.000703965	0.00347877	0.000711915	0.00448055		1.79245e-05	30.26	0.0006	0.0016	0.00266667	0.00162222	0.004	0.01	0.00766667	0.00722222	0.093	0.086	0.069	-0.024	0.068
6715	1	2	1	0	0	0	0	2	1		1	2	4	0.7479	0	0	0	0	0	0	0.7479	2.50375	62.3674	29.8747	0.00992951	5.1323e-06	0.0185278	0.0145175	0.000270729	0.000355328	0.23838	0.00918145	0.0333872	9.44021e-10	0.000225394	273.68	0.355	0.286	0.3656	0.335533	0.1448	0.1484	0.135	0.142733	0.6	0.198	0.681	0.081	0.22
6716	1	2	2	30.435	14.4928	43.4808	21.7393	2	2		1	1																								146.68	0.2122	0.4026	0.0826	0.232467	0.13	0.119	0.0712	0.106733	0.551	0.359	0.649	0.098	0.242
6719	2	2	2	36.2321	15.9421	63.7718	37.6814	2	2		1	1	0	0	0	0.00365362	0	0	0	0	0	0	0	3.12027												267.11	0.593	0.8286	0.0974	0.506333	0.1834	0.275	0.0708	0.1764	0.024	0.078	0.101	0.077	0.14
6721	1	2	2	0	0	13.0442	2.89857	2	2		1	1	2	1.84167	0	0.265495	0	0.0489747	0.0184167	0.247451	1.82325	9.22787	20.4096	11.8939												339.47	1.2236	1.00775	1.1778	1.13638	0.2344	0.31425	0.2916	0.280083	0.794	0.289	1.619	0.825	0.479
6722	1	2	1	0	0	7.2468	0	2	1		1	2	2	4.70341	0.0118176	0.00474841	0	0	0	0	4.6916	26.5911	81.6474	50.8108	0.0442131	5.15041e-06	0.0236211	0.00483764	9.50482e-05	0.00324069	0.220266	0.00509472	0.0428969		7.95553e-05	350	0.9614	1.4546	0.3718	0.929267	0.3864	0.4994	0.2292	0.371667	1.175	0.505	2.077	0.902	0.545
6723	2	2	2	7.24642	2.89857	15.943	7.24642	2	2		1	2	5	5.01939	0.165345	0.0927336	0	0	0.141724	0.0927336	4.71232	26.6609	61.4313	44.69	0.0402306	5.06094e-06	0.0266603	0.0039543	0.000105596	0.000795052	0.496731	0.00978059	0.070758	2.43379e-06	0.000218275	408.38	1.06	2.9628	0.2796	1.43413	0.5884	0.6604	0.205	0.4846	0.954	0.399	1.902	0.948	0.456
6725	2	2	2	11.5943	5.79714	36.234	24.6378	2	2		1	1	4	0.120111	0	0	0	0	0	0	0.120111	0.423588	42.7151	33.8243	0.0242769	1.37914e-05	0.0133596	0.00841061	4.33931e-05	0.00109286	0.108002	0.00285999	0.0175842	3.60274e-06	8.68886e-05	102.32	1.1746	0.9932	0.307	0.824933	0.3874	0.3106	0.1762	0.2914	0.57	0.266	0.826	0.256	0.344
6726	2	2	2	4.34785	4.34785	20.291	17.3914	2	2		1	1	3	1.17345	0	0	0	0	0	0	1.17345	6.1476	47.2041	30.3373	0.0223651	4.80042e-06	0.0124397	0.00857701	5.01077e-05	0.00167688	0.0789067	0.00129934	0.0171552		8.99131e-05	405.26	1.5326	1.9622	0.691	1.39527	0.5226	0.4904	0.2978	0.436933	0.632	0.282	1.142	0.51	0.38
6728	1	2	2	0	7.24642	18.8417	15.9421	2	2		1	1	3	10.1662	0.575009	0.299187	0.0996682	0.0388943	0	0	9.49147	37.7874	49.4793	39.7806	0.0652953	8.34893e-06	0.024873	0.00537292	3.79333e-05	0.00176493	0.277782	0.00254014	0.0356025	4.72002e-06	2.69533e-05	644.74	1.0254	3.5388	0.1294	1.56453	0.238	0.72425	0.1044	0.35555	0.688	0.348	1.21	0.522	0.607
6733	2	2	2	0	0	0	0	2	2		2	3	0	0	0	0	0	0	0	0	0	0	2.06718	9.64528	0.00125709	4.60873e-06	0.00212077	0.00937219	3.25068e-05	9.45542e-05	0.00235069	0.00020177	0.00300338		1.38103e-05	222.37	0.9362	0.7508	0.244	0.643667	0.3134	0.2676	0.166	0.249	0.016	0.064	0.925	0.909	0.415
6734	2	2	2	43.4785	55.0728			1	1		1	2	4	6.46243	0	0	0	0	0.0531614	0.0344005	6.40927	40.0462	12.12	9.07576	0.11245	2.12936e-06	0.0271736	0.00304519	7.62951e-05	0.0011727	0.27648	0.00298708	0.0415718	1.08937e-05	6.04352e-05	357.96	0.8158	0.6404	0.2258	0.560667	0.3512	0.2698	0.152	0.257667	0.767	0.306	0.915	0.148	0.336
6736	1	2	1	0	0	5.79744	0	1	1		1	1	2	3.46627	0	0	0	0	0	0	3.46627	18.8853	36.6077	32.8791	0.00544617	0	0.00574872	0.00949483	0.00018355	0.000434625	0.0425074	0.000946151	0.0167042		7.18619e-06	188.16	1.3218	1.113	0.4872	0.974	0.3096	0.2706	0.179	0.253067	0.127	0.107	0.217	0.09	0.135
6740	2	2	2	15.9421	20.29	39.1327	36.2321	2	2		1	1	3	9.0684	0.166655	0.28589	0.345214	0.4336	0.854701	1.28492	7.70183	59.2587	47.1821	24.2278	0.0855447	3.42355e-06	0.0257216	0.00119848	3.10752e-05	0.00190449	0.335625	0.0136716	0.15831	2.27263e-05	0.000311263	592.11	18.9264	9.95525	3.4116	10.7644	2.254	3.0535	0.35825	1.88858	1.686	0.581	3.915	2.229	0.805
6742	2	2	1	11.5943	0	0	0	1	1		1	1	0	0	0	0	0	0	0	0	0	0	34.2251	23.8629	0.0328397	5.82216e-06	0.0184068	0.0035952	3.07722e-05	0.000835187	0.245091	0.00410781	0.0297119		0.000195938	223.72	0.5646	0.7692	0.2226	0.5188	0.2036	0.2642	0.1312	0.199667	0.577	0.366	0.905	0.328	0.456
6745	2	2	2	8.6957	13.0436	27.5378	27.5364	2	2		2	3	0	2.13933	0	0	0	0	0	0	2.13933	0.45319	56.4586	31.4277	0.0083858	0	0.0028688	0.00822576	0.000114241	0.000173505	0.00850522	0.000514324	0.0046157		7.03491e-06	496	0.056	0.0464	0.026	0.0428	0.0472	0.028	0.0236	0.0329333	0.252	0.16	0.251	-0.001	0.16
6746	1	2	2	15.9421	10.145	42.0314	24.6378	2	2		2	4	0	0	0	0	0	0	0	0	0	0.435291	0	17.4555	0.00197974	0	0.00347258	0.00916546	0.000129033	5.77557e-05	0.00235758	0.000764934	0.00370586		8.38298e-05	185.53	0.0468	0.0758	0.0034	0.042	0.0464	0.0426	0.0058	0.0316	0.087	0.092	0.116	0.029	0.146
6748	2	2	2	11.5943	8.6957	36.234	27.5364	2	2		2	4	0	0.281809	0	0	0	0	0	0	0.281809	2.33307	48.6856	28.6964	0.00363987	0	0.00809364	0.00787559	0.000100836	0.000549689	0.0160922	0.0010198	0.00784073		0.000108848	476.32	1.2532	0.754	0.3436	0.7836	0.3602	0.1952	0.1748	0.2434	0.267	0.176	0.321	0.054	0.165
6751	1	2	2	42.0292	24.6378	62.3225	57.9714	2	2		1	2	4	3.84606	0.0136749	0.0149306	0.232473	0.153572	0.153842	0.219693	3.44607	31.6742	25.3342	1.06161												507.89	1.1772	1.722	1.2812	1.39347	0.371	0.3972	0.4414	0.4032	1.592	0.38	1.561	-0.031	0.466
6752	1	2	2	21.7393	13.0436	30.4365	23.1885	2	2		1	2	3	6.72662	0	0	0.0454501	0.0541289	0	0	6.68117	41.8726	54.356	38.4241	0.0227066	5.72757e-06	0.0171465	0.00507089	7.50262e-05	0.00129149	0.160813	0.00376184	0.059176	5.84184e-06	5.55657e-05	368.42	0.9406	0.7666	0.2798	0.662333	0.3536	0.2416	0.1562	0.250467	0.997	0.318	1.047	0.05	0.367
6760	2	2	2	0	0	4.34808	1.44928	2	2		2	4	4	5.8367	0	0	0	0	0.378531	0.381685	5.45817	24.9526	52.0868	26.2817	0.0149473	8.88456e-06	0.0125222	0.00862196	0.000110308	0.000734796	0.090869	0.00216312	0.0158435	3.54742e-05	8.99468e-05	164.47	0.6958	0.4802	0.3	0.492	0.2626	0.223	0.192	0.225867	0.924	0.376	0.975	0.051	0.331
6764	2	2	2	4.34785	11.5943	14.4936	14.4928	2	2		1	2	3	1.34435	0.0950547	0.338797	0	0.035048	0.0135792	0.276489	1.23571	4.9846	61.7552	53.9464	0.0222893	8.7009e-06	0.0154237	0.006322	0.000139041	0.000711275	0.135917	0.00385326	0.0277032		0.000130514	1008	3.189	2.4904	0.3982	2.02587	0.772	0.6362	0.2162	0.541467	0.905	0.376	1.603	0.698	0.471
6767	2	2	2	0	0	18.8417	2.89857	2	2		1	1	4	2.41781	0.0121498	0.0151126	0.103273	0.0513827	0	0	2.30238	15.5962	42.4699	18.7823	0.0486481	1.184e-05	0.0177373	0.00466252	4.55032e-05	0.000791637	0.360264	0.0032304	0.0486177	1.41968e-05	7.96717e-05	210.53	0.8602	0.7466	0.9554	0.854067	0.2432	0.2672	0.2614	0.257267	0.743	0.302	1.816	1.073	0.511
6768	2	2	1	4.34785	0	0	0	1	1		2	4	0	0.154319	0	0.0324735	0	0.0108245	0	0	0.154319	0.21649	47.6392	33.5802	0.00361142	1.96503e-06	0.00197461	0.0121204	8.41825e-05	0.000131996	0.00160421	0.000349452	0.00375097		8.62634e-06	40.79	0.0318	0.0396	0.0002	0.0238667	0.032	0.0536	0.0014	0.029	0.145	0.131	0.296	0.151	0.182
6769	2	2	2	42.0292	24.6378	62.3225	34.7828	2	2		2	3	4	2.07643	0	0	0	0	0.0420898	0.13738	2.03434	8.35268	61.2815	37.4891	0.00344191	0	0.00528538	0.00933279	0.000185708	0.000160229	0.0123754	0.00128798	0.0110204		2.12044e-05	380.27	1.765	1.6628	0.6804	1.3694	0.3364	0.4238	0.3228	0.361	0.185	0.145	1.04	0.855	0.332
6770	2	2	2	39.1307	20.29	47.8289	39.1307	2	2		2	3	5	3.25694	0	0	0	0	0.0534802	0.157876	3.20346	21.2669	41.2436	2.33376	0.0363535	3.08529e-06	0.01725	0.00263084	3.88894e-05	0.0012586	0.331605	0.00489572	0.0524845	5.72183e-05	7.32626e-05	661.85	2.239	2.9252	0.44875	1.87098	0.7814	0.6932	0.26125	0.578617	0.871	0.382	1.848	0.977	0.531
6771	2	2	2	27.5364	10.145	37.6833	13.0436	1	1		1	2	0	0	0	0	0	0	0	0	0	0			0.0177278	1.10713e-06	0.0047143	0.00457586	5.14974e-05	0.0043528	0.00227292	0.000493405	0.0042715		6.60669e-06	89.47	0.03775	0.0964	0.019	0.05105	0.04	0.074	0.02	0.0446667	0.118	0.076	0.24	0.122	0.186
6772	2	2	2	31.8842	14.4928	53.6263	27.5364	1	1		2	4	3	0.295588	0	0	0	0	0	0	0.295588	0.209157	56.4706	22.6689	0.00948751	0	0.0132786	0.00728147	7.3998e-05	0.00028494	0.10559	0.00155265	0.0162091		0.000117134	357.9	0.393	0.1728	0.016	0.193933	0.1746	0.1026	0.0224	0.0998667	0.334	0.247	1.03	0.696	0.379
6773	1	2	2	26.0871	8.6957	33.3353	14.4928	2	2		2	4	2	0	0	0	0	0	0	0	0	0	59.7752	29.5179	0.00470469	1.2811e-06	0.00394001	0.00768795	0.000124404	0.000329009	0.00722	0.000848155	0.00717212		7.09427e-05	167.11	0.2196	0.1752	0.0212	0.138667	0.1282	0.0982	0.0144	0.0802667	0.113	0.112	0.839	0.726	0.318
6774	2	2	2	0	0	11.5949	2.89857	2	2		1	1	3	2.57103	0	0.0113252	0.282088	0.28313	0	0.0509635	2.28895	12.7409	84.4942	47.941	0.00436776	0	0.00606116	0.00962105	0.000165224	0.000167217	0.0109898	0.000750744	0.00550596		1.1037e-05	188.16	2.0318	1.6148	0.1784	1.275	0.4082	0.421	0.152	0.327067	0.267	0.262	0.985	0.718	0.264
6777	2	2	2	18.8407	5.79714	49.2782	30.435	2	2		2	4	0	0	0	0	0	0	0	0	0	0	26.3636	4.98218	0.0023032	1.48555e-05	0.00339294	0.0086929	5.86363e-05	8.7847e-05	0.00297365	0.000365803	0.00348302		1.38789e-05	106.58	0.0146667	0.0286667	0.0106667	0.018	0.0213333	0.045	0.0146667	0.027	0.03	0.054	0.034	0.004	0.099
6779	1	2	2	5.79714	11.5943	76.816	76.812	2	2		2	3	0	0	0	0	0	0	0	0	0	0	50.1526	21.7677	0.00161774	1.19953e-06	0.00430789	0.00716012	8.4242e-05	0.000162362	0.00604224	0.000985879	0.0087889		5.00524e-05	327.63	0.52	1.1146	0.082	0.5722	0.1776	0.2668	0.0612	0.168533	0.13	0.108
6781	2	2	2	2.89857	0	20.291	2.89857	2	2		2	4	2	0.024972	0	0	0	0.00429487	0.024972	0.0730128	0	0	40.9616	23.1105	0.000689636	6.41964e-06	0.00486084	0.014017	7.18786e-05	0.000158517	0.00713497	0.00101593	0.00870538		7.80102e-05	160.53	0.2478	0.1166	0.0272	0.130533	0.131	0.054	0.0346	0.0732	0.145	0.167	0.31	0.165	0.257
6782	2	2	2	14.4928	0	39.1327	7.24642	2	1		1	2	0	0.521807	0	0	0	0	0	0	0.521807	0.450087	52.4922	30.162	0.00167857	0	0.00473752	0.0133423	0.000101267	0.00014946	0.00490289	0.000287221	0.00413198		1.39483e-05	188.16	0.2798	0.356	0.1706	0.2688	0.1132	0.1418	0.1086	0.1212	0.178	0.148	0.134	-0.044	0.117
6783	2	2	1	0	0	7.2468	0	1	1		1	2	4	3.26872	0.0305896	0.0292032	0.0655492	0.0398225	0.0568093	0.1646	3.11577	19.3803	55.8114	40.5415	0.032471	3.70164e-06	0.0301959	0.00342067	5.1317e-05	0.00105466	0.259462	0.00345092	0.0519618		0.000127413	142.11	1.6932	1.2174	0.5936	1.16807	0.3894	0.2668	0.2276	0.2946	0.628	0.199	1.305	0.677	0.261
6785	1	2	1	0	0	11.5949	0	1	1		2	3	3	0.241727	0	0.00747559	0	0	0	0	0.241727	1.08396	46.7405	20.8209	0.00754497	1.81466e-06	0.0116053	0.00591474	0.00015244	0.000301873	0.0497566	0.00518921	0.0258128		0.000369902	219.74	1.0086	0.8354	0.7284	0.857467	0.2422	0.2282	0.2752	0.248533	0.659	0.292	1.861	1.202	0.521
6786	1	2	2	27.5364	21.7393	37.6833	30.435	2	2		2	3	3	1.70451	0	0	0	0	0	0	1.70451	8.69487	13.8168	19.3313	0.0139566	4.50574e-06	0.0172411	0.00646289	0.000101777	0.000294672	0.156909	0.00505629	0.0503242	9.40719e-06	0.000519746	473.69	0.7892	1.6684	0.7842	1.0806	0.3782	0.4598	0.3674	0.4018	1.03	0.59	2.859	1.829	0.812
6791	1	2	2	0	0	13.0442	1.44928	2	2		1	2	0	1.5153	0	0	0	0	0	0	1.5153	5.68332			0.00733185	5.47653e-06	0.0130663	0.0061041	9.15737e-05	0.000372569	0.145742	0.00413039	0.033803		2.21432e-06	210.53	0.5186	0.8204	0.108	0.482333	0.218	0.2986	0.085	0.200533	0.658	0.302	1.059	0.401	0.389
6794	2	2	2	34.7828	1.44928	56.525	14.4928	2	1		2	3	4	3.74734	0	0.0390185	0	0	0.045859	0.267927	3.70148	16.0496	48.7826	32.1905	0.0157806	1.42547e-05	0.0130564	0.00723946	0.000136984	0.000512627	0.127511	0.00597683	0.0423674		0.000311776	246.05	0.7626	0.896	0.2132	0.623933	0.269	0.3044	0.179	0.2508	0.755	0.327	1.944	1.189	0.47
6796	2	2	2	42.0292	28.9857	66.6705	40.5799	2	2		1	1	3	4.78571	0	0	0	0	0.0464632	0.0123639	4.73925	12.673	62.0146	10.31	0.0276167	3.10018e-06	0.0122013	0.00421189	4.95685e-05	0.00160355	0.181467	0.00243913	0.0191991	8.16952e-06	4.48536e-05	510.53	1.1342	1.7318	0.4694	1.1118	0.3906	0.532	0.2566	0.393067	0.59	0.302	1.716	1.126	0.439
6797	2	2	2	0	0	11.5949	2.89857	2	2		2	3	0	0.0357429	0	0	0	0	0	0	0.0357429	0.077975	13.9237	1.90009	0.00235733	4.94755e-05	0.00211764	0.0106905	0.000119184	6.12629e-05	0.00586226	0.000516972	0.00256962		5.23255e-05	555.26	1.8036	1.695	0.2504	1.24967	0.634	0.5192	0.121	0.424733	0.223	0.162	1.885	1.662	0.773
6800	1	2	2	0	0	17.3923	4.34785	2	2		2	4	0	0	0	0	0	0	0	0	0	0	0	1.55202	0.0014312	0	0.00183049	0.0108658	5.84695e-05	7.96285e-05	0.00155782	0.000123119	0.00186727		1.19473e-05	160.53	1.149	0.4708	0.1982	0.606	0.2726	0.1338	0.1176	0.174667	0.083	0.079	0	-0.083	0
6882	2	2	2	33.3335	23.1885	52.1769	26.0871	2	2		1	1	2	0.531746	0	0	0	0	0	0	0.531746	0.860269	39.8206	5.73811	0.0189915	1.42963e-05	0.0135939	0.00594421	4.80435e-05	0.000698816	0.0881131	0.00155088	0.0171363		4.94113e-05	300	0.6642	0.7046	0.154	0.5076	0.2422	0.318	0.11	0.2234	0.371	0.244	1.197	0.826	0.466
[truncated: 7 more columns]

## Sheet: key
EXPERIMENT : X-01-004 PHYTOESTROGENS, STRESS, AND ATHEROSCLEROSIS
	COLUMN HEADINGS:
	ABBREVIATION USED			OBSERVATION/LEGEND
		ID		ANIMAL TATTOO NUMBER
		SP		SPECIES OF ANIMAL(ALL ANIMALS ARE 035)
				035 = MACACA FASICULARIS
				(CNYNOMOLGUS)-- INDONESIAN
		DATE		DATE OF SAMPLE(DD-MM-YYYY)
		*PREMENO GRP		PREMENO GROUP DESIGNATION
				1 = CONTROL
				2 = TREATMENT
		*POSTMENO GRP		POSTMENO GROUP DESIGNATION
				1 = CONTROL
				2 = TREATMENT
	*STUDY STATUS			STUDY STATUS
				1 = NOT RANDOMIZED- DIED/TRANSFERRED PRIOR TO PREMENO RANDOMIZATION
				2 = DID NOT COMPLETE PREMENO PERIOD
				3 = OVARIECTOMIZED BUT DID NOT COMPLETE POSTMENO PERIOD
				4 = COMPLETED STUDY
				5 = COMPLETED STUDY BUT BECAME DIABETIC DURING COURSE OF THE STUDY
		*SG		SOCIAL GROUP (1-17)
		BASE RANKMN		BASELINE MEAN RANK
				(MEAN RANK FOR PHASE 0, SR1 TO SR9)
		*HILOJBL		DOMINANCE CODES (BASELINE)
					1=DOMINANT
					2=SUBORDINATE
		*BASE RANK TERTILE		BASELINE RANK TERTILE(BASED ON MEAN RANKS FROM BASELINE)
				1=LOWEST THIRD OF THE RANK MEANS(MOST DOMINANT)
				2=MIDDLE THIRD OF THE RANK MEANS
				3=HIGHEST THIRD OF THE RANK MEANS(MOST SUBORDINATE)
		*DIET		DIET
				1	CL/CL		diet4 considers both premenopausal and postmenopausal diet
				2	CL/soy		1st diet considers premenopausal diet, which is the only diet relevant to left iliac measurements
				3	soy/CL
				4	soy/soy
		IA		INTIMAL AREA (mm2)
		MXIT		MAXIMUM INTIMAL THICKNESS (mm)
		BW		BODY WEIGHT (kg)
		TPC		TOTAL PLASMA CHOLESTEROL (mg/dl)
		TG		TRIGLYCERIDES (mg/Dl)
		HDLC		HIGH DENSITY LIPOPROTEIN CHOLESTEROL (mg/dL)
		B_Pb		LOW DENSITY + VERY LOW DENSITY CHOLESTEROL (mg/dL)
		TPC_HCLc		CASTELLI'S RATIO (RATIO OF TPC TO HDLc) = TPC/HDLc
		RCI		right common iliac
		LCI		left common iliac- premenopausal
		RCA		right coronary artery
		LAD		left anterior descending
		LP1 = January 2006
		LP2 = January 2007
		LP3 = necropsy(June – August 2007)
DIET 0907 BEGAN ON 8/14/01—ALL ANIMALS
DIET 0935 BEGAN ON 3/5/02
DIET 1012 REPLACED DIET 0907 ON 2/14/03
DIET 1014 REPLACED DIET 0935 ON 2/14/03
		Hp= H. pylori				16S= 16S ribosomal RNA, which is present in all bacteria. Serves as a measurement of total H. pylori
		1= uninfected				art=artery
		2= infected				stom=stomach
		CagA virulence factor				Era, Erb= estrogen receptors alpha and beta
		1=absent				VCAM, ICAM= molecular markers on endothelial cells
		2=present				MCP-1, IL6= inflammatory markers
		mineral= calcification of plaque
		plaque progression= RCI-LCI
		INT= intimal location
		CD3, CD4, CD8= T cell populations
		HAM56 or CD68= macrophage populations
		LCX IHC	This is the thickness of the left circumflex artery at the location on the immunohistochemistry slide where H. pylori was counted
